# Supplementary material for: Inflammaging and Sarcopenia as Interconnected Hallmarks of Aging: Integrative Roles of Bioactive Compounds and Lifestyle Interventions
Source: Nutrients. 2026 Jun 13;18(12):1920. doi: 10.3390/nu18121920 (PMC13306084; doi:10.3390/nu18121920)
Supplement: Supplementary file 1 [file nutrients-18-01920-s001.zip]

Archive with 1 entries (1 files):
- nutrients-4338016-supplementary.pdf
